# Supplementary material for: Genomic mid-range inhomogeneity correlates with an abundance of RNA secondary structures
Source: BMC Genomics. 2008 Jun 12;9:284. doi: 10.1186/1471-2164-9-284 (PMC2442090; doi:10.1186/1471-2164-9-284)
Supplement: Additional file 1 — Complete oligonucleotide frequency table for natural 5'-UTRs of 11,315 human genes and two SRI-generated counterpart sequences. This file is also available from our departmental project web page [26]. [file 1471-2164-9-284-S1.xls]

## Sheet: nt_exons_5utr_pure
Oligonucleotide	Human 5'-UTRs	Random 1 SRI-generated	Random 2 SRI-generated
A	0.203	0.203	0.203
T	0.201	0.201	0.2
C	0.292	0.294	0.293
G	0.303	0.303	0.303
AA	0.0506	0.0503	0.0506
AT	0.0323	0.0323	0.0318
AC	0.0438	0.0437	0.0438
AG	0.0771	0.0767	0.077
TA	0.0258	0.0257	0.0256
TT	0.0511	0.051	0.0508
TC	0.0593	0.0591	0.0588
TG	0.0653	0.0651	0.0651
CA	0.0608	0.0609	0.0608
CT	0.0726	0.0726	0.0725
CC	0.0965	0.0973	0.0968
CG	0.0627	0.0627	0.0629
GA	0.0658	0.0661	0.0662
GT	0.0453	0.045	0.0452
GC	0.0932	0.0934	0.0936
GG	0.0977	0.098	0.0984
AAA	0.01538	0.01524	0.01537
AAT	0.00848	0.00842	0.00843
AAC	0.00981	0.00975	0.00982
AAG	0.01698	0.01686	0.01697
ATA	0.0057	0.00564	0.00555
ATT	0.0094	0.00942	0.00928
ATC	0.00881	0.00875	0.00857
ATG	0.00845	0.0085	0.00838
ACA	0.01183	0.01165	0.01182
ACT	0.01126	0.01113	0.01129
ACC	0.01379	0.01409	0.01377
ACG	0.00691	0.00685	0.00689
AGA	0.01863	0.01904	0.01896
AGT	0.01172	0.01183	0.01187
AGC	0.02234	0.02248	0.02265
AGG	0.02302	0.02338	0.02351
TAA	0.00717	0.00715	0.00719
TAT	0.00565	0.00563	0.00556
TAC	0.00581	0.00585	0.00577
TAG	0.00726	0.0071	0.00711
TTA	0.00718	0.00716	0.00714
TTT	0.01626	0.01612	0.01612
TTC	0.01509	0.01503	0.01491
TTG	0.01281	0.01272	0.01267
TCA	0.01233	0.01217	0.01223
TCT	0.01675	0.01677	0.01658
TCC	0.02152	0.02134	0.02136
TCG	0.00877	0.00879	0.00861
TGA	0.01442	0.01447	0.01441
TGT	0.01246	0.01225	0.01243
TGC	0.01782	0.01772	0.01781
TGG	0.02064	0.02059	0.02042
CAA	0.01124	0.01125	0.01113
CAT	0.00927	0.00933	0.00915
CAC	0.01431	0.01426	0.01438
CAG	0.0261	0.02608	0.02614
CTA	0.00727	0.00726	0.0072
CTT	0.0155	0.01552	0.01544
CTC	0.02274	0.0227	0.02263
CTG	0.02734	0.02708	0.02727
CCA	0.01966	0.01999	0.01971
CCT	0.02315	0.02339	0.02322
CCC	0.0303	0.03069	0.03046
CCG	0.02314	0.02327	0.02346
CGA	0.00856	0.00839	0.00862
CGT	0.00755	0.00759	0.00749
CGC	0.02226	0.0224	0.02239
CGG	0.02428	0.02436	0.02445
GAA	0.0168	0.01663	0.01692
GAT	0.00872	0.00895	0.00865
GAC	0.01385	0.01387	0.01383
GAG	0.02666	0.02671	0.02682
GTA	0.00574	0.00568	0.00575
GTT	0.01009	0.00994	0.00999
GTC	0.01283	0.01259	0.01267
GTG	0.01687	0.01679	0.01676
GCA	0.01707	0.01708	0.01703
GCT	0.02145	0.02127	0.02142
GCC	0.03111	0.03122	0.03123
GCG	0.0239	0.02381	0.02397
GGA	0.02406	0.02421	0.02424
GGT	0.0133	0.01334	0.01335
GGC	0.03075	0.0308	0.03077
GGG	0.02966	0.02968	0.03
AAAA	0.004814	0.004776	0.004827
AAAT	0.003	0.002991	0.003011
AAAC	0.002953	0.002926	0.002936
AAAG	0.004565	0.004539	0.004588
AATA	0.001892	0.001852	0.00185
AATT	0.002356	0.002356	0.002363
AATC	0.002016	0.001975	0.002015
AATG	0.002219	0.002231	0.00219
AACA	0.002903	0.002874	0.002887
AACT	0.00277	0.002716	0.002812
AACC	0.002818	0.002927	0.002815
AACG	0.001274	0.001235	0.001308
AAGA	0.004906	0.00504	0.00506
AAGT	0.002913	0.002971	0.003013
AAGC	0.00402	0.004034	0.004075
AAGG	0.004661	0.004809	0.00481
ATAA	0.001822	0.001825	0.001762
ATAT	0.001517	0.001514	0.001514
ATAC	0.001106	0.001117	0.001019
ATAG	0.001265	0.001194	0.00125
ATTA	0.001606	0.001582	0.001618
ATTT	0.003346	0.003359	0.003304
ATTC	0.002392	0.002403	0.00228
ATTG	0.002084	0.002078	0.002074
ATCA	0.002218	0.002191	0.002177
ATCT	0.00266	0.002727	0.00258
ATCC	0.002876	0.002838	0.0028
ATCG	0.001016	0.000991	0.001011
ATGA	0.002278	0.002267	0.002214
ATGT	0.001813	0.001797	0.001795
ATGC	0.00184	0.001875	0.00191
ATGG	0.002513	0.002554	0.002452
ACAA	0.002558	0.002507	0.002544
ACAT	0.002046	0.00205	0.002057
ACAC	0.002775	0.002731	0.0028
ACAG	0.004442	0.004362	0.00442
ACTA	0.001396	0.001362	0.001388
ACTT	0.002893	0.002899	0.002881
ACTC	0.003028	0.002958	0.003063
ACTG	0.003961	0.003912	0.003954
ACCA	0.003165	0.003317	0.003225
ACCT	0.003598	0.003657	0.003607
ACCC	0.004451	0.004666	0.004521
ACCG	0.002382	0.002453	0.002424
ACGA	0.001181	0.001172	0.001155
ACGT	0.001226	0.001219	0.001235
ACGC	0.002237	0.002183	0.002231
ACGG	0.002215	0.002274	0.00228
AGAA	0.005487	0.005552	0.005575
AGAT	0.002673	0.002784	0.002729
AGAC	0.00377	0.003843	0.003866
AGAG	0.006727	0.006866	0.006789
AGTA	0.001688	0.001705	0.001713
AGTT	0.002795	0.002833	0.002873
AGTC	0.003118	0.003157	0.003118
AGTG	0.004159	0.00413	0.004165
AGCA	0.004843	0.004885	0.004941
AGCT	0.005354	0.005343	0.005447
AGCC	0.007571	0.007666	0.007614
AGCG	0.004582	0.004586	0.004642
AGGA	0.00677	0.006887	0.006948
AGGT	0.003275	0.003331	0.003356
AGGC	0.006646	0.006816	0.006708
AGGG	0.006252	0.00634	0.006489
TAAA	0.002473	0.002401	0.002495
TAAT	0.001514	0.001547	0.00151
TAAC	0.001347	0.00138	0.001333
TAAG	0.001851	0.001822	0.001844
TATA	0.001184	0.001181	0.001138
TATT	0.001988	0.002025	0.001948
TATC	0.001267	0.001192	0.001202
TATG	0.001237	0.001227	0.00127
TACA	0.001792	0.001779	0.001797
TACT	0.001681	0.001651	0.001666
TACC	0.001673	0.001722	0.001618
TACG	0.000691	0.000692	0.000689
TAGA	0.001917	0.001859	0.001881
TAGT	0.001347	0.001309	0.00133
TAGC	0.001924	0.001899	0.001917
TAGG	0.002028	0.00203	0.001992
TTAA	0.002173	0.00215	0.00224
TTAT	0.001748	0.001748	0.001647
TTAC	0.001584	0.001606	0.001616
TTAG	0.001703	0.001655	0.001639
TTTA	0.002482	0.002413	0.002441
TTTT	0.005381	0.005336	0.005394
TTTC	0.004469	0.004404	0.004398
TTTG	0.004005	0.003969	0.003878
TTCA	0.003264	0.003244	0.003229
TTCT	0.004745	0.004738	0.004626
TTCC	0.005461	0.005352	0.00539
TTCG	0.001678	0.001701	0.00166
TTGA	0.002786	0.002835	0.002751
TTGT	0.002791	0.002706	0.002734
TTGC	0.003286	0.003227	0.003268
TTGG	0.003958	0.003948	0.003919
TCAA	0.002421	0.002367	0.002372
TCAT	0.0023	0.002349	0.002294
TCAC	0.002999	0.002965	0.002974
TCAG	0.004652	0.004489	0.004591
TCTA	0.001834	0.001832	0.001816
TCTT	0.004038	0.003982	0.003979
TCTC	0.005267	0.00529	0.005183
TCTG	0.005686	0.005659	0.005614
TCCA	0.004387	0.00434	0.004272
TCCT	0.00613	0.006067	0.006021
TCCC	0.007212	0.007147	0.007183
TCCG	0.003865	0.003792	0.003881
TCGA	0.001121	0.001066	0.001112
TCGT	0.001291	0.00128	0.001215
TCGC	0.003091	0.003153	0.003051
TCGG	0.003286	0.003294	0.003236
TGAA	0.003926	0.003827	0.003868
TGAT	0.002232	0.002291	0.002173
TGAC	0.003037	0.003054	0.003046
TGAG	0.005277	0.005315	0.005315
TGTA	0.00175	0.001712	0.001753
TGTT	0.002991	0.002916	0.002948
TGTC	0.003245	0.00311	0.003222
TGTG	0.004526	0.004509	0.004521
TGCA	0.004001	0.0039	0.003955
TGCT	0.004885	0.004857	0.004794
TGCC	0.005648	0.005594	0.005695
TGCG	0.003362	0.003367	0.003372
TGGA	0.00541	0.005414	0.005354
TGGT	0.003136	0.003121	0.003114
TGGC	0.005482	0.005398	0.005459
TGGG	0.006641	0.006653	0.006496
CAAA	0.00324	0.003289	0.003215
CAAT	0.001516	0.00153	0.001508
CAAC	0.002511	0.002449	0.002502
CAAG	0.003987	0.003987	0.003904
CATA	0.001233	0.001221	0.001213
CATT	0.002574	0.002545	0.002536
CATC	0.003143	0.003191	0.003089
CATG	0.002343	0.002355	0.002316
CACA	0.003712	0.003646	0.003726
CACT	0.003385	0.003296	0.00344
CACC	0.005009	0.005083	0.004974
CACG	0.002244	0.002236	0.002236
CAGA	0.005633	0.005819	0.005767
CAGT	0.003786	0.003891	0.003884
CAGC	0.008765	0.008841	0.008904
CAGG	0.00737	0.007541	0.00757
CTAA	0.00171	0.001753	0.001651
CTAT	0.001299	0.001267	0.001299
CTAC	0.001975	0.001955	0.001949
CTAG	0.002314	0.00228	0.002305
CTTA	0.001756	0.001808	0.001757
CTTT	0.004383	0.004323	0.004326
CTTC	0.005501	0.005483	0.005481
CTTG	0.003932	0.003904	0.003882
CTCA	0.004285	0.004181	0.004252
CTCT	0.005928	0.005981	0.005947
CTCC	0.008824	0.008755	0.008758
CTCG	0.003778	0.003787	0.003678
CTGA	0.005509	0.005495	0.005536
CTGT	0.004667	0.004574	0.004707
CTGC	0.008701	0.008597	0.008639
CTGG	0.008497	0.008389	0.008398
CCAA	0.003441	0.003491	0.003445
CCAT	0.002769	0.002772	0.002711
CCAC	0.004934	0.004982	0.004946
CCAG	0.008591	0.00874	0.008622
CCTA	0.002109	0.002126	0.002091
CCTT	0.004567	0.004697	0.00461
CCTC	0.00814	0.008221	0.008084
CCTG	0.008435	0.008347	0.00846
CCCA	0.006587	0.006661	0.006642
CCCT	0.006743	0.006828	0.006806
CCCC	0.008989	0.009095	0.008885
CCCG	0.008079	0.008097	0.008126
CCGA	0.00323	0.003209	0.003251
CCGT	0.002489	0.002513	0.002534
CCGC	0.009171	0.009249	0.009263
CCGG	0.0083	0.008325	0.008401
CGAA	0.001505	0.001491	0.001535
CGAT	0.000849	0.000839	0.000825
CGAC	0.002074	0.001979	0.002032
CGAG	0.004171	0.004082	0.004228
CGTA	0.000696	0.000684	0.000702
CGTT	0.001431	0.001423	0.001453
CGTC	0.002636	0.002605	0.002545
CGTG	0.002826	0.002874	0.002793
CGCA	0.003021	0.003017	0.003033
CGCT	0.004213	0.004198	0.004178
CGCC	0.008563	0.008578	0.008622
CGCG	0.006567	0.006584	0.006556
CGGA	0.00442	0.00445	0.004456
CGGT	0.002689	0.00272	0.002656
CGGC	0.009094	0.009082	0.009139
CGGG	0.008124	0.008114	0.008189
GAAA	0.004815	0.004768	0.004834
GAAT	0.00243	0.002352	0.002399
GAAC	0.002996	0.003005	0.003036
GAAG	0.006579	0.006516	0.006642
GATA	0.001362	0.00139	0.001347
GATT	0.002404	0.002488	0.002427
GATC	0.002355	0.00239	0.002262
GATG	0.002617	0.002687	0.002613
GACA	0.003411	0.003366	0.003418
GACT	0.003399	0.003469	0.003385
GACC	0.004318	0.004355	0.004373
GACG	0.002706	0.002686	0.00266
GAGA	0.006133	0.006341	0.006267
GAGT	0.003615	0.003667	0.003646
GAGC	0.007622	0.007714	0.00776
GAGG	0.008985	0.008985	0.009147
GTAA	0.001485	0.001427	0.001536
GTAT	0.001107	0.001102	0.001108
GTAC	0.001172	0.001171	0.00119
GTAG	0.001994	0.001972	0.001918
GTTA	0.001354	0.001353	0.001322
GTTT	0.003168	0.003094	0.003097
GTTC	0.002773	0.002734	0.002746
GTTG	0.002835	0.002767	0.002826
GTCA	0.002607	0.002564	0.002563
GTCT	0.00347	0.003317	0.003436
GTCC	0.004434	0.004403	0.004414
GTCG	0.002321	0.002307	0.002259
GTGA	0.003892	0.003883	0.003913
GTGT	0.003222	0.003176	0.003185
GTGC	0.004039	0.004012	0.004001
GTGG	0.005739	0.005706	0.005645
GCAA	0.002839	0.002881	0.002773
GCAT	0.002163	0.002151	0.002089
GCAC	0.003629	0.003588	0.003659
GCAG	0.008464	0.008473	0.008513
GCTA	0.001939	0.001947	0.001903
GCTT	0.003982	0.003938	0.003975
GCTC	0.006307	0.006212	0.006297
GCTG	0.009294	0.009168	0.009223
GCCA	0.005561	0.00567	0.005577
GCCT	0.006727	0.006855	0.006774
GCCC	0.009707	0.009775	0.009855
GCCG	0.008859	0.00894	0.009038
GCGA	0.003041	0.002945	0.003107
GCGT	0.002563	0.002575	0.002511
GCGC	0.007768	0.007811	0.007821
GCGG	0.010501	0.010481	0.010535
GGAA	0.005831	0.005763	0.005928
GGAT	0.002935	0.003039	0.002931
GGAC	0.004941	0.004972	0.004896
GGAG	0.010446	0.01044	0.010491
GGTA	0.001547	0.001572	0.001574
GGTT	0.002783	0.002766	0.002719
GGTC	0.003767	0.003713	0.003784
GGTG	0.00526	0.005282	0.00528
GGCA	0.005182	0.005281	0.005102
GGCT	0.00698	0.006858	0.006995
GGCC	0.009348	0.009387	0.009299
GGCG	0.00935	0.009271	0.009384
GGGA	0.007416	0.007469	0.007482
GGGT	0.004176	0.004167	0.004229
GGGC	0.009491	0.009487	0.009468
GGGG	0.008626	0.008564	0.008829
